# Supplementary material for: Clinical application and effectiveness analysis of modified Asia–Pacific colorectal cancer screening score combined with fecal occult blood test for colorectal cancer screening in asymptomatic population
Source: BMC Gastroenterol. 2025 Mar 31;25:212. doi: 10.1186/s12876-025-03779-1 (PMC11956178; doi:10.1186/s12876-025-03779-1)
Supplement: Supplementary file 1 — Supplementary Material 1. [file 12876_2025_3779_MOESM1_ESM.xlsx]

## Sheet: 完善癌、进展期腺瘤
Age	Sex (female,0;male,1)	CRC (absence，0；presence,1)	Advanced colorectal adenoma (absence,0;presence,2)	Non-advanced colorectal adenoma (absence,0；presence,1)	Smoking history (absence,0；presence,1)	Family history of CRC (absence,0；presence,1)	BMI (＜23.9,0;≥23.9,1)	Modified APCS score (score 0,0;score 1-2,1;score 3-6,2)	FIT (negative,0;positive,1)
50	1	0	2	0	1	0	0	2	0
51	1	0	2	0	1	0	1	2	0
59	1	0	2	0	0	0	1	2	1
53	1	0	2	0	1	0	1	2	0
57	1	0	2	0	1	0	1	2	1
51	1	0	2	0	1	0	1	2	0
53	1	0	2	0	1	0	0	2	1
50	1	0	2	0	0	0	1	2	1
56	1	0	2	0	1	0	1	2	0
51	1	0	2	0	1	0	1	2	0
59	1	0	2	0	0	0	1	2	1
56	1	0	2	0	1	0	0	2	1
66	1	0	2	0	1	0	0	2	1
64	1	0	2	0	1	0	0	2	1
69	1	0	2	0	1	0	0	2	0
63	1	0	2	0	1	0	0	2	1
66	1	0	2	0	1	0	0	2	1
68	1	0	2	0	1	0	0	2	0
65	1	0	2	0	0	0	0	2	0
77	1	0	2	0	1	1	0	2	1
78	1	0	2	0	0	0	0	2	0
68	1	0	2	0	1	0	0	2	0
70	1	0	2	0	1	0	0	2	1
65	1	0	2	0	1	0	0	2	0
65	1	0	2	0	1	0	0	2	1
72	1	0	2	0	1	0	0	2	0
68	1	0	2	0	0	0	0	2	0
69	1	0	2	0	1	0	0	2	0
75	1	0	2	0	1	0	0	2	1
65	1	0	2	0	1	0	0	2	0
71	1	0	2	0	1	1	0	2	1
66	1	0	2	0	1	0	0	2	1
64	1	0	2	0	1	0	0	2	1
64	1	0	2	0	0	0	0	2	0
63	1	0	2	0	1	0	0	2	1
65	1	0	2	0	1	0	0	2	1
74	1	0	2	0	1	0	0	2	1
77	1	0	2	0	1	0	0	2	1
63	1	0	2	0	1	0	0	2	1
69	1	0	2	0	0	0	0	2	0
71	1	0	2	0	0	0	0	2	0
45	0	0	2	0	0	0	1	1	0
41	0	0	2	0	0	0	1	1	0
42	0	0	2	0	0	0	1	1	1
49	0	0	2	0	0	0	0	0	0
47	0	0	2	0	0	0	1	1	1
48	0	0	2	0	0	0	1	1	0
49	0	0	2	0	0	0	1	1	1
42	0	0	2	0	0	0	1	1	1
46	0	0	2	0	0	0	1	1	0
49	0	0	2	0	0	0	1	1	1
54	0	0	2	0	0	0	0	1	1
57	0	0	2	0	0	1	1	2	1
53	0	0	2	0	0	0	0	1	1
58	0	0	2	0	0	0	0	1	0
56	0	0	2	0	0	0	0	1	1
54	0	0	2	0	0	0	0	1	1
51	0	0	2	0	0	0	0	1	1
55	0	0	2	0	0	0	0	1	0
59	0	0	2	0	0	1	1	2	1
58	0	0	2	0	0	0	0	1	1
59	0	0	2	0	1	0	1	2	1
51	0	0	2	0	0	1	1	2	1
66	0	0	2	0	0	0	1	2	1
76	0	0	2	0	0	0	1	2	0
64	0	0	2	0	0	0	1	2	0
65	0	0	2	0	0	0	1	2	0
71	0	0	2	0	0	0	1	2	0
76	0	0	2	0	0	0	1	2	1
64	0	0	2	0	0	0	1	2	1
70	0	0	2	0	0	0	1	2	0
61	0	0	2	0	0	0	1	2	0
70	0	0	2	0	0	0	1	2	0
55	1	1	0	0	1	0	0	2	0
57	1	1	0	0	0	0	0	1	0
54	1	1	0	0	0	0	0	1	0
73	1	1	0	0	1	1	0	2	1
80	1	1	0	0	1	0	0	2	1
76	1	1	0	0	1	0	0	2	1
85	1	1	0	0	1	0	0	2	1
70	1	1	0	0	1	0	0	2	1
86	1	1	0	0	1	0	0	2	1
80	1	1	0	0	1	0	0	2	1
67	1	1	0	0	1	0	0	2	1
76	1	1	0	0	1	0	0	2	1
63	1	1	0	0	1	0	0	2	1
75	1	1	0	0	1	0	0	2	1
63	1	1	0	0	1	0	0	2	1
57	0	1	0	0	0	0	1	1	1
51	0	1	0	0	0	0	1	1	1
73	0	1	0	0	0	0	0	1	1
42	1	0	0	0	1	0	0	1	0
45	1	0	0	0	1	0	0	1	0
46	1	0	0	0	1	0	0	1	0
40	1	0	0	0	1	0	0	1	0
49	1	0	0	0	1	0	0	1	0
42	1	0	0	0	1	0	0	1	0
45	1	0	0	0	1	0	0	1	0
48	1	0	0	0	1	0	0	1	0
40	1	0	0	0	1	0	0	1	0
45	1	0	0	0	1	0	0	1	0
48	1	0	0	0	1	0	0	1	0
45	1	0	0	0	1	0	0	1	0
46	1	0	0	0	1	0	0	1	0
45	1	0	0	0	1	0	0	1	0
41	1	0	0	0	1	0	0	1	0
46	1	0	0	0	1	0	0	1	0
48	1	0	0	0	1	0	0	1	0
47	1	0	0	0	1	0	0	1	0
41	1	0	0	0	1	0	0	1	0
44	1	0	0	0	1	0	0	1	0
46	1	0	0	0	1	0	0	1	0
49	1	0	0	0	1	0	0	1	0
40	1	0	0	0	1	0	0	1	0
46	1	0	0	0	1	0	0	1	0
49	1	0	0	0	1	0	0	1	0
41	1	0	0	0	1	0	0	1	0
49	1	0	0	0	1	0	0	1	0
42	1	0	0	0	1	0	0	1	0
41	1	0	0	0	1	0	0	1	0
40	1	0	0	0	1	0	0	1	0
40	1	0	0	0	1	0	0	1	0
46	1	0	0	0	1	0	0	1	0
46	1	0	0	0	1	0	0	1	0
44	1	0	0	0	1	0	0	1	0
45	1	0	0	0	1	0	0	1	0
46	1	0	0	0	0	0	0	1	0
48	1	0	0	0	0	0	0	1	0
43	1	0	0	0	0	0	0	1	0
49	1	0	0	0	0	0	0	1	0
45	1	0	0	0	0	0	0	1	0
42	1	0	0	0	0	0	0	1	0
49	1	0	0	0	0	0	0	1	0
47	1	0	0	0	0	0	0	1	0
48	1	0	0	0	0	0	0	1	0
46	1	0	0	0	0	0	0	1	0
44	1	0	0	0	0	0	0	1	0
42	1	0	0	0	0	0	0	1	0
42	1	0	0	0	0	0	0	1	0
48	1	0	0	0	0	0	0	1	0
48	1	0	0	0	0	0	0	1	0
49	1	0	0	0	0	0	0	1	0
46	1	0	0	0	0	0	0	1	0
42	1	0	0	0	0	0	0	1	0
48	1	0	0	0	0	0	0	1	0
41	1	0	0	0	0	0	0	1	0
41	1	0	0	0	0	0	0	1	0
49	1	0	0	0	0	0	0	1	0
42	1	0	0	0	0	0	0	1	0
46	1	0	0	0	0	0	0	1	0
45	1	0	0	0	0	0	0	1	0
42	1	0	0	0	0	0	0	1	0
47	1	0	0	0	0	0	0	1	0
42	1	0	0	0	0	0	0	1	0
43	1	0	0	0	0	0	0	1	0
46	1	0	0	0	0	0	0	1	0
49	1	0	0	0	0	0	0	1	0
45	1	0	0	0	0	0	0	1	0
46	1	0	0	0	0	0	0	1	0
43	1	0	0	0	0	0	0	1	0
41	1	0	0	0	0	0	0	1	0
40	1	0	0	0	1	0	1	2	0
45	1	0	0	0	1	1	0	2	0
42	1	0	0	0	1	1	0	2	0
40	1	0	0	0	1	0	1	2	1
40	1	0	0	0	1	0	1	2	1
45	1	0	0	0	1	0	1	2	1
42	1	0	0	0	1	0	1	2	1
40	1	0	0	0	1	0	1	2	1
43	1	0	0	0	1	0	1	2	1
47	1	0	0	0	1	0	1	2	1
46	1	0	0	0	1	0	1	2	1
47	1	0	0	0	1	0	1	2	1
48	1	0	0	0	1	0	1	2	1
40	1	0	0	0	1	0	1	2	1
49	1	0	0	0	1	0	1	2	1
42	1	0	0	0	1	0	1	2	1
48	1	0	0	0	1	0	1	2	1
49	1	0	0	0	1	0	1	2	1
43	1	0	0	0	1	0	1	2	1
41	1	0	0	0	1	0	1	2	1
49	1	0	0	0	1	0	1	2	1
47	1	0	0	0	1	0	1	2	1
49	1	0	0	0	1	0	1	2	1
45	1	0	0	0	1	0	1	2	1
49	1	0	0	0	1	0	1	2	1
44	1	0	0	0	1	0	1	2	1
43	1	0	0	0	1	0	1	2	1
44	1	0	0	0	1	1	0	2	1
59	1	0	0	0	0	0	0	1	0
51	1	0	0	0	0	0	0	1	0
52	1	0	0	0	0	0	0	1	0
56	1	0	0	0	0	0	0	1	0
53	1	0	0	0	0	0	0	1	0
56	1	0	0	0	0	0	0	1	0
50	1	0	0	0	0	0	0	1	0
50	1	0	0	0	0	0	0	1	0
56	1	0	0	0	0	0	0	1	0
56	1	0	0	0	0	0	0	1	0
54	1	0	0	0	0	0	0	1	0
59	1	0	0	0	0	0	0	1	0
51	1	0	0	0	0	0	0	1	0
53	1	0	0	0	0	0	0	1	0
51	1	0	0	0	0	0	0	1	0
55	1	0	0	0	0	0	0	1	0
55	1	0	0	0	0	0	0	1	0
57	1	0	0	0	0	0	0	1	0
51	1	0	0	0	0	0	0	1	0
56	1	0	0	0	0	0	0	1	0
59	1	0	0	0	0	0	0	1	0
59	1	0	0	0	0	0	0	1	0
50	1	0	0	0	0	0	0	1	0
53	1	0	0	0	0	0	0	1	0
55	1	0	0	0	0	0	0	1	0
52	1	0	0	0	0	0	0	1	0
57	1	0	0	0	0	0	0	1	0
56	1	0	0	0	0	0	0	1	0
56	1	0	0	0	0	0	0	1	0
55	1	0	0	0	0	0	0	1	0
55	1	0	0	0	0	0	0	1	0
58	1	0	0	0	0	0	0	1	0
50	1	0	0	0	0	0	0	1	0
50	1	0	0	0	0	0	0	1	0
52	1	0	0	0	1	0	0	2	0
58	1	0	0	0	1	0	0	2	0
56	1	0	0	0	1	0	0	2	0
52	1	0	0	0	1	0	0	2	0
53	1	0	0	0	1	0	0	2	0
53	1	0	0	0	1	0	0	2	0
59	1	0	0	0	1	0	0	2	0
58	1	0	0	0	1	0	0	2	0
55	1	0	0	0	0	0	1	2	0
50	1	0	0	0	0	0	1	2	0
55	1	0	0	0	0	0	1	2	0
56	1	0	0	0	0	0	1	2	0
52	1	0	0	0	0	0	1	2	0
56	1	0	0	0	0	0	1	2	0
50	1	0	0	0	0	0	1	2	0
57	1	0	0	0	0	0	1	2	0
57	1	0	0	0	0	0	1	2	0
58	1	0	0	0	0	0	1	2	0
54	1	0	0	0	1	0	0	2	1
56	1	0	0	0	1	0	0	2	1
53	1	0	0	0	1	0	0	2	1
53	1	0	0	0	1	0	0	2	1
52	1	0	0	0	1	0	0	2	1
57	1	0	0	0	1	0	0	2	1
51	1	0	0	0	1	0	0	2	1
59	1	0	0	0	1	0	0	2	1
57	1	0	0	0	1	0	0	2	1
53	1	0	0	0	1	0	0	2	1
51	1	0	0	0	1	0	0	2	1
54	1	0	0	0	1	0	0	2	1
58	1	0	0	0	1	0	0	2	1
54	1	0	0	0	1	0	0	2	1
58	1	0	0	0	1	0	1	2	1
57	1	0	0	0	1	0	1	2	1
50	1	0	0	0	1	0	1	2	1
58	1	0	0	0	1	0	1	2	1
59	1	0	0	0	1	0	1	2	1
59	1	0	0	0	1	1	0	2	1
50	1	0	0	0	1	1	0	2	1
55	1	0	0	0	1	0	1	2	1
59	1	0	0	0	1	0	1	2	1
58	1	0	0	0	1	0	1	2	1
57	1	0	0	0	1	0	1	2	1
52	1	0	0	0	0	0	1	2	1
62	1	0	0	0	1	0	0	2	1
67	1	0	0	0	1	0	0	2	1
46	1	0	0	1	1	0	1	2	1
43	1	0	0	1	1	0	0	1	0
44	1	0	0	1	1	0	1	2	1
42	1	0	0	1	1	0	1	2	1
45	1	0	0	1	1	0	0	1	0
49	1	0	0	1	1	0	0	1	0
49	1	0	0	1	1	0	1	2	1
48	1	0	0	1	1	0	1	2	1
41	1	0	0	1	1	0	1	2	1
46	1	0	0	1	1	0	1	2	1
43	1	0	0	1	1	0	0	1	0
49	1	0	0	1	1	0	1	2	1
41	1	0	0	1	1	0	1	2	1
44	1	0	0	1	1	0	0	1	0
46	1	0	0	1	1	0	1	2	1
45	1	0	0	1	1	0	0	1	0
44	1	0	0	1	1	0	1	2	1
46	1	0	0	1	1	1	0	2	1
46	1	0	0	1	1	0	1	2	1
49	1	0	0	1	1	0	1	2	1
40	1	0	0	1	1	0	0	1	0
47	1	0	0	1	1	0	1	2	1
43	1	0	0	1	1	0	1	2	1
45	1	0	0	1	1	0	1	2	1
44	1	0	0	1	1	0	0	1	0
46	1	0	0	1	1	0	1	2	1
48	1	0	0	1	1	0	0	1	0
49	1	0	0	1	1	0	1	2	1
42	1	0	0	1	1	0	0	1	0
47	1	0	0	1	1	0	1	2	1
46	1	0	0	1	1	0	1	2	1
54	1	0	0	1	0	0	0	1	0
51	1	0	0	1	0	0	0	1	0
52	1	0	0	1	1	0	0	2	0
50	1	0	0	1	0	0	0	1	0
52	1	0	0	1	0	0	0	1	0
52	1	0	0	1	0	0	0	1	0
52	1	0	0	1	0	0	0	1	0
50	1	0	0	1	0	0	0	1	0
55	1	0	0	1	1	0	0	2	0
54	1	0	0	1	1	0	1	2	0
53	1	0	0	1	0	0	1	2	1
57	1	0	0	1	1	0	0	2	0
59	1	0	0	1	1	0	0	2	1
58	1	0	0	1	0	0	0	1	0
58	1	0	0	1	1	0	0	2	0
56	1	0	0	1	1	1	0	2	0
56	1	0	0	1	1	0	0	2	0
56	1	0	0	1	1	0	0	2	0
59	1	0	0	1	1	0	0	2	0
51	1	0	0	1	1	0	0	2	0
53	1	0	0	1	1	0	0	2	1
55	1	0	0	1	1	0	0	2	0
57	1	0	0	1	1	0	0	2	0
54	1	0	0	1	1	0	0	2	0
53	1	0	0	1	1	0	0	2	0
45	0	0	0	0	0	0	0	0	0
48	0	0	0	0	0	0	0	0	0
41	0	0	0	0	0	0	0	0	0
45	0	0	0	0	0	0	0	0	0
42	0	0	0	0	0	0	0	0	0
45	0	0	0	0	0	0	0	0	0
45	0	0	0	0	0	0	0	0	0
46	0	0	0	0	0	0	0	0	0
46	0	0	0	0	0	0	0	0	0
49	0	0	0	0	0	0	0	0	0
42	0	0	0	0	0	0	0	0	0
48	0	0	0	0	0	0	0	0	0
41	0	0	0	0	0	0	0	0	0
46	0	0	0	0	0	0	0	0	0
47	0	0	0	0	0	0	0	0	0
42	0	0	0	0	0	0	0	0	0
47	0	0	0	0	0	0	0	0	0
40	0	0	0	0	0	0	0	0	0
41	0	0	0	0	0	0	0	0	0
41	0	0	0	0	0	0	0	0	0
42	0	0	0	0	0	0	0	0	0
44	0	0	0	0	0	0	0	0	0
41	0	0	0	0	0	0	0	0	0
40	0	0	0	0	0	0	0	0	0
42	0	0	0	0	0	0	0	0	0
49	0	0	0	0	0	0	0	0	0
43	0	0	0	0	0	0	0	0	0
45	0	0	0	0	0	0	0	0	0
43	0	0	0	0	0	0	0	0	0
47	0	0	0	0	0	0	0	0	0
40	0	0	0	0	0	0	0	0	0
49	0	0	0	0	0	0	0	0	0
42	0	0	0	0	0	0	0	0	0
43	0	0	0	0	0	0	0	0	0
43	0	0	0	0	0	0	0	0	0
40	0	0	0	0	0	0	0	0	0
41	0	0	0	0	0	0	0	0	0
45	0	0	0	0	0	0	0	0	0
40	0	0	0	0	0	0	0	0	0
46	0	0	0	0	0	0	0	0	0
46	0	0	0	0	0	0	0	0	0
44	0	0	0	0	0	0	0	0	0
48	0	0	0	0	0	0	0	0	0
46	0	0	0	0	0	0	0	0	0
44	0	0	0	0	0	0	0	0	0
42	0	0	0	0	0	0	0	0	0
41	0	0	0	0	0	0	0	0	0
49	0	0	0	0	0	0	0	0	0
49	0	0	0	0	0	1	0	1	0
46	0	0	0	0	0	0	1	1	0
40	0	0	0	0	0	0	1	1	0
49	0	0	0	0	0	0	1	1	0
47	0	0	0	0	0	0	1	1	0
47	0	0	0	0	0	0	1	1	0
46	0	0	0	0	0	0	1	1	0
40	0	0	0	0	0	0	1	1	0
44	0	0	0	0	0	0	1	1	0
40	0	0	0	0	0	0	1	1	0
49	0	0	0	0	0	0	1	1	0
49	0	0	0	0	0	0	1	1	0
43	0	0	0	0	0	0	1	1	0
46	0	0	0	0	0	0	1	1	1
40	0	0	0	0	0	0	1	1	1
40	0	0	0	0	0	0	1	1	1
46	0	0	0	0	0	0	1	1	1
43	0	0	0	0	0	0	1	1	1
46	0	0	0	0	0	0	1	1	1
43	0	0	0	0	0	0	1	1	1
44	0	0	0	0	0	0	1	1	1
43	0	0	0	0	0	0	1	1	1
45	0	0	0	0	0	0	1	1	1
42	0	0	0	0	0	0	1	1	1
49	0	0	0	0	0	0	1	1	1
43	0	0	0	0	0	0	1	1	1
47	0	0	0	0	0	0	1	1	1
46	0	0	0	0	0	0	1	1	1
47	0	0	0	0	0	0	1	1	1
49	0	0	0	0	0	0	1	1	1
46	0	0	0	0	0	0	1	1	1
42	0	0	0	0	0	0	1	1	1
43	0	0	0	0	0	0	1	1	1
40	0	0	0	0	0	0	1	1	1
48	0	0	0	0	0	0	1	1	1
45	0	0	0	0	0	0	1	1	1
44	0	0	0	0	0	0	1	1	1
49	0	0	0	0	0	0	1	1	1
43	0	0	0	0	0	0	1	1	1
45	0	0	0	0	0	0	1	1	1
40	0	0	0	0	0	0	1	1	1
49	0	0	0	0	0	0	1	1	1
40	0	0	0	0	0	0	1	1	1
43	0	0	0	0	0	0	1	1	1
44	0	0	0	0	0	0	1	1	1
45	0	0	0	0	0	0	1	1	1
40	0	0	0	0	0	0	1	1	1
40	0	0	0	0	0	0	1	1	1
44	0	0	0	0	0	0	1	1	1
51	0	0	0	0	0	0	0	1	0
54	0	0	0	0	0	0	0	1	0
56	0	0	0	0	0	0	0	1	0
53	0	0	0	0	0	0	0	1	0
52	0	0	0	0	0	0	0	1	0
51	0	0	0	0	0	0	0	1	0
55	0	0	0	0	0	0	0	1	0
54	0	0	0	0	0	0	0	1	0
52	0	0	0	0	0	0	0	1	0
50	0	0	0	0	0	0	0	1	0
55	0	0	0	0	0	0	0	1	0
58	0	0	0	0	0	0	0	1	0
50	0	0	0	0	0	0	0	1	0
55	0	0	0	0	0	0	0	1	0
53	0	0	0	0	0	0	0	1	0
56	0	0	0	0	0	0	0	1	0
51	0	0	0	0	0	0	0	1	0
58	0	0	0	0	0	0	0	1	0
51	0	0	0	0	0	0	0	1	0
50	0	0	0	0	0	0	0	1	0
52	0	0	0	0	0	0	0	1	0
57	0	0	0	0	0	0	0	1	0
55	0	0	0	0	0	0	0	1	0
56	0	0	0	0	0	0	0	1	0
56	0	0	0	0	0	0	0	1	0
50	0	0	0	0	0	0	0	1	0
54	0	0	0	0	0	0	0	1	0
53	0	0	0	0	0	0	0	1	0
51	0	0	0	0	0	0	0	1	0
55	0	0	0	0	0	0	0	1	0
57	0	0	0	0	0	0	0	1	0
56	0	0	0	0	0	0	0	1	0
59	0	0	0	0	0	0	0	1	0
52	0	0	0	0	0	0	0	1	0
54	0	0	0	0	0	0	0	1	0
55	0	0	0	0	0	0	0	1	0
54	0	0	0	0	0	0	0	1	1
51	0	0	0	0	0	0	0	1	1
51	0	0	0	0	1	1	0	2	1
50	0	0	0	0	1	1	0	2	1
65	0	0	0	0	0	0	0	1	0
65	0	0	0	0	0	0	0	1	0
68	0	0	0	0	0	0	0	1	0
60	0	0	0	0	0	0	0	1	0
61	0	0	0	0	0	0	0	1	0
65	0	0	0	0	0	0	0	1	0
63	0	0	0	0	0	0	0	1	0
67	0	0	0	0	0	0	0	1	0
60	0	0	0	0	0	0	0	1	0
67	0	0	0	0	0	0	0	1	0
66	0	0	0	0	0	0	0	1	0
60	0	0	0	0	0	0	0	1	0
69	0	0	0	0	0	0	0	1	0
77	0	0	0	0	0	0	0	1	0
61	0	0	0	0	0	0	0	1	0
64	0	0	0	0	0	0	0	1	0
62	0	0	0	0	0	0	0	1	0
64	0	0	0	0	0	0	0	1	0
64	0	0	0	0	0	0	0	1	0
62	0	0	0	0	0	0	0	1	0
66	0	0	0	0	0	0	0	1	0
60	0	0	0	0	0	0	0	1	0
67	0	0	0	0	0	0	0	1	0
60	0	0	0	0	0	0	0	1	0
72	0	0	0	0	0	0	0	1	0
66	0	0	0	0	0	0	0	1	0
60	0	0	0	0	0	0	0	1	0
63	0	0	0	0	0	0	0	1	0
63	0	0	0	0	0	1	0	2	0
49	0	0	0	1	0	0	1	1	0
48	0	0	0	1	0	0	1	1	0
41	0	0	0	1	0	0	0	0	0
45	0	0	0	1	0	0	0	0	0
57	0	0	0	1	1	0	1	2	1
53	0	0	0	1	0	1	1	2	1
58	0	0	0	1	1	0	1	2	1
55	0	0	0	1	1	0	1	2	1
66	0	0	0	1	0	0	0	1	0
67	0	0	0	1	0	0	0	1	0
61	0	0	0	1	0	0	1	2	0
64	0	0	0	1	0	0	0	1	0
64	0	0	0	1	0	0	0	1	0
61	0	0	0	1	0	0	1	2	1
70	0	0	0	1	0	0	0	1	0
66	0	0	0	1	0	0	1	2	1
67	0	0	0	1	0	0	0	1	0
67	0	0	0	1	0	0	0	1	0
63	0	0	0	1	0	0	0	1	0
66	0	0	0	1	0	0	1	2	0
65	0	0	0	1	0	0	0	1	0
78	0	0	0	1	0	0	1	2	1
