# Supplementary material for: Clinical application and effectiveness analysis of modified Asia–Pacific colorectal cancer screening score combined with fecal occult blood test for colorectal cancer screening in asymptomatic population
Source: BMC Gastroenterol. 2025 Mar 31;25:212. doi: 10.1186/s12876-025-03779-1 (PMC11956178; doi:10.1186/s12876-025-03779-1)
Supplement: Supplementary file 2 — Supplementary Material 2. [file 12876_2025_3779_MOESM2_ESM.xlsx]

## Sheet: Sheet1
Group(LNM+,1; LNM-,2)	Sex (male,1; female,2)	Age	Location	Size	Gross morphology (ulcerative,1;elevated,2）	Differentiation degree(poorly,1; medium-high,2)	Involute intestinal diameter (<1/4,1; ≥1/4,2)	Depth of infiltration (T1b,1;T1a,2)	Nerve infiltration (presence,1; absence,2)	Vascular infiltration (presence,1; absence,2)
1	1	61	3	2	2	2	2	1	2	1
1	1	70	3	1.8	1	2	2	1	1	1
1	1	71	3	1.5	1	2	2	1	2	2
1	2	76	2	1.2	2	2	2	1	2	2
1	1	60	1	1.5	2	1	2	1	2	1
1	1	62	3	2	1	2	2	1	2	2
1	1	69	3	2	2	2	2	2	2	1
1	1	72	3	2.5	2	2	2	1	2	2
1	2	55	2	2.7	2	1	2	1	2	1
1	1	54	2	0.8	2	2	1	1	2	2
1	2	66	2	4	2	1	2	1	2	2
1	2	64	3	2	1	1	1	1	2	2
1	1	53	3	5	2	2	2	1	2	1
2	1	68	2	3.5	2	2	1	2	1	1
2	1	50	2	2.5	2	2	2	2	2	2
2	1	56	2	1	2	1	2	2	2	2
2	1	63	1	1.5	2	1	2	1	2	2
2	1	53	1	2	1	2	2	2	2	2
2	1	72	1	1.1	1	2	2	2	2	2
2	1	63	1	2.5	1	2	2	1	2	2
2	1	71	1	1.8	2	2	2	1	2	2
2	2	50	1	4.5	2	2	2	1	2	2
2	2	52	1	7	2	2	2	1	2	2
2	2	47	1	1.5	2	2	2	1	2	2
2	2	85	1	6.5	1	2	2	1	2	2
2	1	64	1	1	1	2	2	1	2	2
2	2	53	2	2	1	2	2	1	2	2
2	1	55	2	2.5	2	2	2	1	2	2
2	2	65	2	2.5	2	2	2	1	2	2
2	2	45	2	2	2	2	2	1	2	2
2	1	79	2	2.3	2	2	2	1	2	2
2	1	56	2	1.5	2	2	2	1	2	2
2	1	66	2	3	2	2	2	1	2	2
2	2	68	2	0.6	2	2	2	1	2	2
2	1	65	2	3	2	2	2	1	2	2
2	2	89	2	2	2	2	2	1	2	2
2	1	60	2	5.5	2	2	2	1	2	2
2	1	52	2	1.5	2	1	2	1	2	2
2	2	66	2	2.8	2	2	2	1	2	2
2	2	65	2	3.5	2	2	2	1	2	2
2	1	56	2	1.3	2	2	2	1	2	2
2	1	73	2	2.4	2	2	2	1	2	2
2	1	56	2	4	2	2	2	1	2	2
2	1	64	2	1	2	2	2	1	2	2
2	1	72	1	0.6	2	2	2	1	2	2
2	1	65	2	2	2	2	2	1	2	2
2	2	68	2	4.5	2	2	2	1	2	2
2	1	63	1	1.5	2	2	2	1	2	2
2	2	58	1	2.5	2	2	2	1	2	2
2	2	78	3	2	2	2	2	1	2	2
2	2	72	3	2.5	1	2	2	1	2	2
2	2	78	3	2.4	2	2	1	1	2	2
2	1	53	3	1.8	2	2	1	1	2	2
2	1	49	3	2	2	2	1	1	2	2
2	2	59	3	1.3	2	2	1	1	2	2
2	1	58	3	1.4	2	2	1	1	2	2
2	2	67	3	2	2	2	1	1	2	2
2	2	80	3	3.2	2	2	1	1	2	2
2	2	66	3	3.6	2	2	1	1	2	2
2	2	69	3	1.1	2	2	1	1	2	2
2	2	48	3	2.5	2	2	1	1	2	2
2	2	78	3	1.5	1	2	1	1	2	2
2	2	68	3	4.5	2	2	1	1	2	2
2	2	74	3	6	2	2	1	1	2	2
2	1	52	3	5.2	2	2	2	1	2	2
2	1	57	3	2.5	2	2	2	1	2	2
2	1	62	3	2.5	2	2	2	1	2	2
2	2	76	3	1.5	2	2	2	1	2	2
2	1	78	3	2.5	2	2	2	1	2	2
2	1	54	3	2.3	2	2	2	1	2	2
2	2	80	3	1.8	2	2	2	1	2	2
2	1	59	3	1.5	2	2	2	1	2	2
2	1	56	3	1.6	2	2	2	1	2	2
2	1	63	3	1.5	2	2	2	1	2	2
2	1	56	3	2	2	2	2	1	2	2
2	1	52	3	3	2	2	2	1	2	2
2	2	63	3	2	2	2	2	1	2	2
2	2	74	3	5	2	2	2	1	2	2
2	2	79	3	1.5	2	2	1	1	2	1
2	1	69	3	2	2	2	1	1	2	1
2	1	68	3	4	2	2	1	1	2	1
2	1	65	3	1.5	2	2	1	1	2	1
2	2	59	3	2.3	2	2	1	1	2	1
2	1	58	3	1.2	2	2	1	1	2	1
2	2	52	3	2.5	2	2	1	1	2	1
2	1	49	3	3	2	2	1	1	2	2
2	2	54	2	0.3	2	2	1	1	2	1
1	2	61	2	1.5	2	2	2	2	2	1
1	1	68	2	3.2	2	2	2	2	1	2
1	1	70	3	0.8	1	2	1	2	2	1
1	1	55	3	3.5	2	2	2	2	2	1
1	2	51	3	1.5	1	2	2	2	1	1
1	2	69	3	2	1	2	2	2	1	2
2	1	74	1	1.8	2	2	1	2	2	1
2	1	63	2	2	2	2	1	2	2	1
2	1	77	2	2.5	2	2	1	2	2	1
2	2	72	3	2.3	2	2	1	2	2	1
2	2	57	3	2.5	2	2	1	2	2	1
2	2	77	3	3.5	2	2	1	2	2	1
2	2	67	3	4	2	2	1	2	2	1
2	2	60	3	5	1	2	1	2	2	1
2	1	47	3	1	2	2	2	1	2	1
2	1	47	3	1.3	2	2	2	1	2	1
2	1	64	3	1.5	2	2	2	1	2	1
2	1	60	3	1.5	2	2	2	1	2	1
2	1	48	3	2.5	2	2	2	1	2	1
2	1	42	3	2.5	2	2	2	1	2	1
2	2	75	3	2	2	2	2	1	2	1
2	2	59	3	2.3	2	2	2	1	2	1
2	2	61	3	2.5	2	2	2	1	2	1
2	1	62	3	1.5	2	1	2	2	2	1
2	1	52	3	1.6	1	1	2	2	2	1
2	1	68	2	1	2	2	2	2	2	1
2	1	70	2	1.5	2	2	2	2	2	1
2	1	43	3	1	2	2	2	2	2	1
2	1	53	3	1.5	2	2	2	2	2	1
2	1	48	3	1.8	2	2	2	2	2	1
2	1	63	3	1.2	2	2	2	2	2	1
2	1	74	3	1.5	2	2	2	2	2	1
2	2	64	3	1.7	2	2	2	2	2	1
2	2	77	3	1.8	2	2	2	2	2	1
2	2	68	3	1.8	2	2	2	2	2	1
2	1	52	2	2	2	2	2	2	2	1
2	1	77	1	4	2	2	2	2	2	1
2	1	62	2	2.2	2	2	2	2	2	1
2	1	60	2	2.5	2	2	2	2	2	1
2	1	62	2	2.5	2	2	2	2	2	1
2	1	76	2	3	2	2	2	2	2	1
2	1	62	2	6.2	2	2	2	2	2	1
2	1	48	3	2.2	2	2	2	2	2	1
2	1	48	3	2.3	2	2	2	2	2	1
2	1	46	3	2.5	2	2	2	2	2	1
2	1	54	3	3.5	2	2	2	2	2	1
2	1	43	3	4	2	2	2	2	2	1
2	2	74	3	2	2	2	2	2	2	1
2	2	74	3	2	2	2	2	2	2	1
2	2	62	3	2	2	2	2	2	2	1
2	2	67	3	2	2	2	2	2	2	1
2	2	74	3	2.2	2	2	2	2	2	1
2	2	63	3	2.5	2	2	2	2	2	1
2	2	72	3	2.5	2	2	2	2	2	1
2	2	70	3	2.5	2	2	2	2	2	1
2	2	64	3	3	2	2	2	2	2	1
2	2	74	3	3	2	2	2	2	2	1
2	2	68	3	3.5	2	2	2	2	2	1
2	2	68	3	4	2	2	2	2	2	1
2	2	63	3	4	2	2	2	2	2	1
2	2	74	3	4.3	2	2	2	2	2	1
2	2	61	3	4.5	2	2	2	2	2	1
2	2	71	3	7.5	2	2	2	2	2	1
2	1	61	3	1.3	1	2	2	2	2	1
2	2	85	3	1.8	1	2	2	2	2	1
2	1	48	3	2	1	2	2	2	2	1
2	1	60	3	1.5	1	2	2	1	2	2
2	2	74	3	6	1	2	2	2	2	2
